# Supplementary material for: Influence of the Extraction Method on the Polyphenolic Profile and the Antioxidant Activity of Psidium guajava L. Leaf Extracts
Source: Molecules. 2023 Dec 22;29(1):85. doi: 10.3390/molecules29010085 (PMC10779645; doi:10.3390/molecules29010085)
Supplement: Supplementary file 1 [file molecules-29-00085-s001.zip]

Archive with 1 entries (1 files):
- molecules-2744695-supplementary.pdf
